# Supplementary material for: Potential contribution of floral thermogenesis to cold adaptation, distribution pattern, and population structure of thermogenic and non/slightly thermogenic Symplocarpus species
Source: Ecol Evol. 2023 Jul 15;13(7):e10319. doi: 10.1002/ece3.10319 (PMC10349278; doi:10.1002/ece3.10319)
Supplement: Supplementary file 2 — Table S1 [file ECE3-13-e10319-s001.xlsx]

## Sheet: Sheet1
Supplementary Table S1
Species	population ID	n	Latitude	Longitude	%PolymorphicLoci	NucleotideDiversity(π)	ObservedHeterozygosity(Ho)	PrivateAllele
S. nipponicus	Sni01	6	37.34	139.32	0.02513	0.0001	0.03594	16
S. nipponicus	Sni02	7	NA	NA	0.05633	0.00024	0.01886	8
S. nipponicus	Sni03	8	36.51	137.16	0.05587	0.0002	0.0255	42
S. nipponicus	Sni04	6	37.98	139.77	0.03432	0.00011	0.02682	8
S. nipponicus	Sni05	9	36.34	137.17	0.03291	0.0001	0.03482	27
S. nipponicus	Sni06	24	38.8	140.73	0.17521	0.0005	0.05542	48
S. nipponicus	Sni07	16	43.06	141.49	0.13976	0.00046	0.05783	36
S. nipponicus	Sni09	16	36.73	138.15	0.17592	0.00058	0.0627	73
S. renifolius	Sre01	22	38.21	138.45	0.51286	0.00155	0.07097	99
S. renifolius	Sre02	10	45.12	142.07	0.52739	0.00173	0.07344	144
S. renifolius	Sre03	5	42.15	142.88	0.24875	0.0014	0.06732	30
S. renifolius	Sre04	10	36.51	137.16	0.58119	0.00176	0.07754	72
S. renifolius	Sre05	8	36.44	136.93	0.51824	0.00165	0.0691	19
S. renifolius	Sre06	6	36.57	137.44	0.40449	0.00153	0.06775	13
S. renifolius	Sre07	6	37.98	139.77	0.33656	0.00133	0.06221	8
S. renifolius	Sre08	8	38.04	139.69	0.37102	0.00133	0.06068	30
S. renifolius	Sre09	4	37.21	138.97	0.41788	0.00186	0.08364	53
S. renifolius	Sre10	5	36.67	139.75	0.3198	0.00136	0.0613	108
S. renifolius	Sre11	5	36.29	136.64	0.41632	0.0017	0.07829	8
S. renifolius	Sre12	7	35.89	136.7	0.41288	0.00155	0.06182	9
S. renifolius	Sre13	6	35.83	136.45	0.32511	0.00139	0.06448	15
S. renifolius	Sre14	24	38.37	139.99	0.645	0.00177	0.07771	124
S. renifolius	Sre15	9	36.47	136.67	0.5182	0.00165	0.07462	32
